# Supplementary material for: A Novel DLLME Method Involving a Solidifying Hydrophobic Deep Eutectic Solvent Using Hydrophilic Deep Eutectic Solvent as the Dispersant for the Determination of Polychlorinated Biphenyls in Water Samples
Source: Molecules. 2024 Jul 25;29(15):3480. doi: 10.3390/molecules29153480 (PMC11314396; doi:10.3390/molecules29153480)
Supplement: Supplementary file 1 [file molecules-29-03480-s001.zip]

Archive with 1 entries (1 files):
- molecules-3074891-supplementary.pdf
